# Supplementary material for: Plasmacytoid Dendritic Cell, Slan+-Monocyte and Natural Killer Cell Counts Function as Blood Cell-Based Biomarkers for Predicting Responses to Immune Checkpoint Inhibitor Monotherapy in Non-Small Cell Lung Cancer Patients
Source: Cancers (Basel). 2023 Nov 3;15(21):5285. doi: 10.3390/cancers15215285 (PMC10647811; doi:10.3390/cancers15215285)
Supplement: Supplementary file 1 [file cancers-15-05285-s001.zip]

Archive with 1 entries (1 files):
- cancers-2637015-supplementary.pdf
